# Supplementary material for: Clinical impact of different exosomes’ protein expression in pancreatic ductal carcinoma patients treated with standard first line palliative chemotherapy
Source: PLoS One. 2019 May 2;14(5):e0215990. doi: 10.1371/journal.pone.0215990 (PMC6497273; doi:10.1371/journal.pone.0215990)
Supplement: S1 File — (ZIP) [file pone.0215990.s001.zip]

Archive with 6 entries (5 files):
- S1 FILE/
- S1 FILE/Informed Consent Page 1.pdf
- S1 FILE/Informed Consent Page 2.pdf
- S1 FILE/Informed Consent Page 3.pdf
- S1 FILE/Informed Consent Page 4.pdf
- S1 FILE/Informed Consent Page 5.pdf
