# Supplementary material for: Clinical impact of different exosomes’ protein expression in pancreatic ductal carcinoma patients treated with standard first line palliative chemotherapy
Source: PLoS One. 2019 May 2;14(5):e0215990. doi: 10.1371/journal.pone.0215990 (PMC6497273; doi:10.1371/journal.pone.0215990)
Supplement: S2 File — (ZIP) [file pone.0215990.s002.zip]

Archive with 1 entries (1 files):
- Supplementary Material 2.xlsx
