# Supplementary material for: Clinical impact of different exosomes’ protein expression in pancreatic ductal carcinoma patients treated with standard first line palliative chemotherapy
Source: PLoS One. 2019 May 2;14(5):e0215990. doi: 10.1371/journal.pone.0215990 (PMC6497273; doi:10.1371/journal.pone.0215990)
Supplement: S2 File — (ZIP) [file pone.0215990.s002.zip › Supplementary Material 2.xlsx]

## Sheet: Foglio1
Type of tissue	T stage at diagnosis	N stage at diagnosis	M stage at diagnosis	Sites of metastatic involvement at diagnosis	Hierarchical clustering A	Hierarchical clustering B	Surgery of primary tumour 0/1	Sites of relapse	Surgery of primary R0/R1/R2	Sites of metastatic involvement at study entry	M stage at study entry	Prior Neoadjuvant	Neoadjuvant Chemotherapy	Neoadjuvant Therapy Outcome	Neoadjuvant Radiotherapy 0/1	Adjuvant therapy 0/1	CA19.9 at diagnosis	CEA at diagnosis	ECOG PS upon start 1st line	Type of chemotherapy regimen used in 1st line setting	Sites of disease progression	1st line PD 0/1	Patient is dead? (0/1)	ECOG PS 2nd line	Has the patient received 2nd line therapy (0/1)	Chemotherapy regimen used in 2nd line	2nd line outcome	Sites of disease progression 2nd line	Has the patient already progressed during 2nd line therapy? (0/1)				SEX (M/F)	Response type 1st line	OS1	PFS1	OS2	PFS2	AGE AT STUDY ENTRY (70 years cut-off)	CEA variation during 1st line	CA19.9 variation during 1st line	ECOG PS 3rd line	3rd line chemotherapy (0/1)	Chemotherapy regimen used in 3rd line	3rd line outcome	Sites of disease progression 3rd line	Patient already progressed during 3rd line (0/1)
cythology	T2	1	0	/	A	A	1	liver	0	liver	1	0				0	33	4.7	0	GEMCITABINE + NAB-PACLITAXEL	Peritoneum	1	1		0								M	SD	8.03279	8.03279			0	NA	NA		0
cythology	T3	1	0	/	A	A	0			/	0	0				0	2062	16	1	FOLFIRINOX	Liver	1	1	2	1	GEMCITABINE	DEATH	LIVER	1				M	PD	5.77049	3.80328	0.918033	0.918033	0	Steady decrease, sudden increase	Steady decrease, sudden increase		0
biopsy	t4	1	0	/	A	A	0			/	0	0				0	414	1.3	0	FOLFIRINOX	Primary tumour, liver	1	1	1	1	GEMCITABINE	RP	LIVER	1				M	RP	12.1311	6.29508	5.63934	5.63934	0	NA	Slow decrease		0
cythology	t2	1	1	liver	A	A	0			liver	1	0				0	10272	1.5	1	GEMCITABINE + NAB-PACLITAXEL	Peritoneum, lymphnodes	1	1	2	1	FOLFIRI	DEATH	DEATH	1				M	PD	4.78689	3.18033	1.40984	1.40984	0	NA	Rapid decrease, followed by rapid increase		0
cythology	t2	1	1	liver	C	C	0			liver	1	0				0	10	1.7	2	FOLFIRINOX	Primary tumour	1	1		0								M	PD	4.91803	0.557377			0	NA	NA		0
cythology	t2	1	1	liver	B	C	0			liver	1	0				0	797	6.9	0	GEMCITABINE + NAB-PACLITAXEL	Liver	1	1	1	1	FOLFOX-6	PD	PRIMARY, LIVER, PERITONEUM	1				M	SD	16.459	11.7049	3.70492	1.63934	0	NA	Steady decrease, slow increase	1	1	FOLFIRI	PD	ALL sites	1
cythology	t3	1	1	liver	C	B	0			liver	1	0				0	1733	1.6	0	GEMCITABINE + NAB-PACLITAXEL	Liver	1	1	1	1	FOLFOX-6	PD	LIVER, BONE, PRIMARY	1				M	RP	11.0492	8	2.22951	1.57377	1	NA	Rapid decrease, followed by plateau		0
cythology	t2	0	1	lung	A	B	0			lung	1	1	Gemcitabine	SD	0	0	45	17	0	GEMCITABINE + NAB-PACLITAXEL	Liver	1	1		0								M	SD	6.98361	6.16393			0	Slow increase	Unchanged during treatment		0
biopsy	T3	1	1	liver, peritoneum			0			liver, peritoneum	1	0				0	>100000	6.4	2	GEMCITABINE + NAB-PACLITAXEL	DEATH	1	1		0								M	PD	0.459016	0.459016			0	NA	NA		0
cythology	t2	0	1	liver, adrenal glands	C	B	0			liver, adrenal glands	1	0				0	11997	217	1	GEMCITABINE alone	Liver	1	0	1	1	5-FU	SD	NOT YET PROGRESSED	0				M	RP	17.3443	11.4426			1	Rapid decrease, plateau	Rapid decrease, then plateau		0
biopsy	t4	1	1	liver	A		0			liver	1	0				0	47200	230	2	GEMCITABINE + NAB-PACLITAXEL	Liver	1	1		0								M	RP	3.47541	3.47541			0	Steady increase	Slow increase		0
cythology	t4	1	0	/	C		0			/	0	0				0	2954	2.1	0	GEMCITABINE alone	Liver	1	0		0								M	RP	4.16393	4.16393			0	NA	Small decrease		0
resected sample	t3	1	0	/	C	C	1	liver, abdominal lymphnodes	1	liver, abdominal lymphnodes	1	0				0	99	2.1	0	GEMCITABINE + NAB-PACLITAXEL	Liver	1	1	0	1	FOLFIRINOX	PD	LIVER	1				M	RP	13.4098	7.31148	5.80328	5.21311	0	Negative	Unchanged during treatment		0
cythology	t3	1	1	liver	A	B	0			liver	1	0				0	385	0.6	0	GEMCITABINE + NAB-PACLITAXEL	Liver	1	0	0	1	FOLFIRI	RP	NOT YET PROGRESSED	0				M	RP	14.918	5.7377	7.70492	6.32787	0	NA	Slow decrease, rapid increase		0
biopsy	t3	0	1	liver	C	C	0			liver	1	0				0	2	0.9	0	GEMCITABINE + NAB-PACLITAXEL	Liver	1	0	0	1	FOL-NalIRI	PD	LIVER	1				M	PD	14.1311	2.62295	10.2951	3.70492	0	NA	NA	1	1	FOLFOX	PD	Liver	1
cythology	t4	0	1	liver, lung	C	C	0			liver, lung	1	0				0	26050	62	1	GEMCITABINE + NAB-PACLITAXEL	Liver	1	1	1	1	FOLFIRI	SD	DEATH	1				F	PD	5.80328	2.72131	2.62295	2.62295	1	Steady increase followed by slow decrease	Steep increase, followed by slow decrease		0
cythology	t4	1	0	/	B	C	0			/	0	0				0	5048	0.8	0	FOLFIRINOX	Lung, Bone, Skin	1	1	1	1	GEMCITABINE+NAB-Paclitaxel	PD	PRIMARY, LUNG, BONE	1				M	SD	8.7541	3.21311	5.2459	2.91803	0	NA	Steady increase		0
biopsy	t3	1	1	peritoneum	B	C	1	peritoneum	1	peritoneum	1	0				0	29	1.8	1	GEMCITABINE alone	Peritoneum	1	1		0								M	PD	5.90164	3.01639			1	NA	NA		0
cythology	t3	1	1	peritoneum, lung	C	C	0			peritoneum, lung	1	0				0	2703	3	1	GEMCITABINE alone	Peritoneum, Lung	1	1	1	1	FOLFOX-6	PD	PRIMARY, LUNG, PERITONEUM	1				M	PD	8.95082	2.88525	5.31148	1.67213	1	NA	Steady increase	2	1	IRINOTECAN	PD	Lung, peritoneum	1
